# Supplementary material for: Concomitant Activation of OsNAS2 and OsNAS3 Contributes to the Enhanced Accumulation of Iron and Zinc in Rice
Source: Int J Mol Sci. 2023 Mar 31;24(7):6568. doi: 10.3390/ijms24076568 (PMC10095181; doi:10.3390/ijms24076568)
Supplement: Supplementary file 1 [file ijms-24-06568-s001.zip]

Archive with 1 entries (1 files):
- ijms-2279226-supplementary.pdf
